# Supplementary material for: Phrenic nerve stimulation enhances upper airway patency during drug-induced sleep endoscopy in obstructive sleep apnea
Source: Ann Am Thorac Soc. 2026 Apr 26;23(8):1207–16. doi: 10.1093/annalsats/aaoag079 (PMC13424842; doi:10.1093/annalsats/aaoag079)
Supplement: aaoag079_Supplementary_Data [file aaoag079_supplementary_data.zip]

Archive with 13 entries (13 files):
- Supplement 2.docx
- coi_disclosure (Alan R. Schwartz).docx
- coi_disclosure_Bourn.docx
- coi_disclosure_gouldman.docx
- coi_disclosure_JY.docx
- coi_disclosure_kane.docx
- coi_disclosure_manning.docx
- coi_disclosure_mceachran.docx
- coi_disclosure_schneider.docx
- Supplement 4.jpeg
- Supplement 1.jpeg
- Supplement 3.jpeg
- Supplemental Methods.docx
